# Supplementary material for: Identifying Alcohol Use Disorder With Resting State Functional Magnetic Resonance Imaging Data: A Comparison Among Machine Learning Classifiers
Source: Front Psychol. 2022 Jun 10;13:867067. doi: 10.3389/fpsyg.2022.867067 (PMC9226579; doi:10.3389/fpsyg.2022.867067)
Supplement: Supplementary file 1 [file Data_Sheet_1.CSV]

Supplementary Table I
Spatial maps peak coordinates for each resting state network
Component Index	Label	Estimated Network	x-MNI	y-MNI	z-MNI
1	Bi Putamen	SBC	28	6	0
2	Ce Cerebellum	CER	12	-48	-43
4	Bi Postcentral	SEN	-57	-7	26
5	Ce Cerebellum	CER	6	-52	-29
6	L Postcentral	SEN	-38	-27	53
8	Bi Lingual	VIS	-22	-96	-13
9	Bi Precentral	SEN	6	-22	73
10	Bi TP	LAN	46	16	-40
11	R Postcentral	SEN	46	-28	59
12	Bi Postcentral	SEN	12	-59	62
18	L ITG	LAN	-51	-21	-30
20	Bi SMA	SEN	-14	-9	67
22	Bi Lingual	VIS	6	-97	-3
24	Bi Thalamus	SBC	12	-23	1
29	Bi SMA	SAL	0	22	62
32	Ce PCC	DMN	6	-49	24
35	Bi Cuneus	VIS	10	-88	21
37	R ECN	ECN	48	-58	45
38	L ECN	ECN	-38	-70	49
39	Bi Fusiform	VIS	24	-78	-16
41	Bi Calcarine	VIS	16	-72	5
46	Ce ACC	DMN	-2	45	2
49	Bi Supramarginal	SEN	61	-33	44
51	Bi A. Insula	SAL	34	25	-10
53	R MTG	LAN	65	-9	-20
54	L MTG	LAN	-57	-29	-9
55	Bi P. Insula	SAL	46	8	-4
58	Ce SMA	SEN	0	-3	59
59	Bi STG	AUD	-44	-31	7
60	Bi MTG	AUD	55	-63	16
63	Bi MFG	ECN	-32	42	35
64	Ce vmPFC	DMN	0	43	44
66	Bi Insula	SAL	42	6	9
68	Bi MOG	VIS	-38	-85	2
	Bi: Bilateral
	L: Left
	R: Right
	Ce: Bilateral toward the center
