# Supplementary material for: Identifying Alcohol Use Disorder With Resting State Functional Magnetic Resonance Imaging Data: A Comparison Among Machine Learning Classifiers
Source: Front Psychol. 2022 Jun 10;13:867067. doi: 10.3389/fpsyg.2022.867067 (PMC9226579; doi:10.3389/fpsyg.2022.867067)
Supplement: Supplementary file 3 [file Data_Sheet_3.CSV]

Supplementary Table III
classifiers	features	metric	mean predict score	std predict score
Logistic Regression	nfeats56	AUC	68.20%	16.93%
Logistic Regression	nfeats56	Accuracy	66.82%	17.22%
Logistic Regression	nfeats56	Precision	65.67%	17.58%
Logistic Regression	nfeats56	Sensitivity	71.33%	26.30%
Logistic Regression	nfeats56	Specificity	62.00%	17.51%
Logistic Regression	nfeats56	F1	66.99%	18.83%
Logistic Regression	nfeats112	AUC	72.00%	17.38%
Logistic Regression	nfeats112	Accuracy	66.73%	14.68%
Logistic Regression	nfeats112	Precision	65.33%	13.88%
Logistic Regression	nfeats112	Sensitivity	67.00%	27.51%
Logistic Regression	nfeats112	Specificity	66.33%	13.92%
Logistic Regression	nfeats112	F1	64.71%	19.18%
Logistic Regression	nfeats168	AUC	77.00%	14.82%
Logistic Regression	nfeats168	Accuracy	68.55%	12.29%
Logistic Regression	nfeats168	Precision	66.81%	12.02%
Logistic Regression	nfeats168	Sensitivity	70.33%	19.65%
Logistic Regression	nfeats168	Specificity	66.67%	9.43%
Logistic Regression	nfeats168	F1	68.10%	15.06%
Logistic Regression	nfeats224	AUC	74.87%	14.77%
Logistic Regression	nfeats224	Accuracy	68.73%	11.85%
Logistic Regression	nfeats224	Precision	66.86%	9.95%
Logistic Regression	nfeats224	Sensitivity	72.67%	21.19%
Logistic Regression	nfeats224	Specificity	64.67%	12.59%
Logistic Regression	nfeats224	F1	68.75%	14.49%
Logistic Regression	nfeats280	AUC	78.13%	16.31%
Logistic Regression	nfeats280	Accuracy	71.55%	11.01%
Logistic Regression	nfeats280	Precision	69.67%	10.10%
Logistic Regression	nfeats280	Sensitivity	76.33%	18.49%
Logistic Regression	nfeats280	Specificity	66.33%	13.92%
Logistic Regression	nfeats280	F1	72.11%	12.56%
Logistic Regression	nfeats336	AUC	77.60%	15.51%
Logistic Regression	nfeats336	Accuracy	73.64%	16.04%
Logistic Regression	nfeats336	Precision	74.81%	18.17%
Logistic Regression	nfeats336	Sensitivity	74.67%	22.84%
Logistic Regression	nfeats336	Specificity	72.67%	18.97%
Logistic Regression	nfeats336	F1	72.96%	17.37%
Logistic Regression	nfeats392	AUC	76.53%	17.09%
Logistic Regression	nfeats392	Accuracy	71.82%	17.78%
Logistic Regression	nfeats392	Precision	72.67%	18.91%
Logistic Regression	nfeats392	Sensitivity	73.00%	24.06%
Logistic Regression	nfeats392	Specificity	70.67%	19.17%
Logistic Regression	nfeats392	F1	71.17%	18.82%
Logistic Regression	nfeats448	AUC	76.73%	15.91%
Logistic Regression	nfeats448	Accuracy	72.73%	16.35%
Logistic Regression	nfeats448	Precision	75.17%	18.13%
Logistic Regression	nfeats448	Sensitivity	71.00%	22.34%
Logistic Regression	nfeats448	Specificity	74.67%	18.54%
Logistic Regression	nfeats448	F1	71.35%	17.64%
Logistic Regression	nfeats504	AUC	77.93%	15.74%
Logistic Regression	nfeats504	Accuracy	71.73%	15.46%
Logistic Regression	nfeats504	Precision	73.98%	17.92%
Logistic Regression	nfeats504	Sensitivity	71.00%	22.34%
Logistic Regression	nfeats504	Specificity	72.67%	18.97%
Logistic Regression	nfeats504	F1	70.59%	16.85%
Logistic Regression	nfeats561	AUC	76.00%	16.59%
Logistic Regression	nfeats561	Accuracy	69.82%	15.91%
Logistic Regression	nfeats561	Precision	71.64%	18.95%
Logistic Regression	nfeats561	Sensitivity	71.00%	22.34%
Logistic Regression	nfeats561	Specificity	69.00%	20.25%
Logistic Regression	nfeats561	F1	69.32%	17.00%
Nearest Neighbors	nfeats56	AUC	72.53%	16.20%
Nearest Neighbors	nfeats56	Accuracy	65.73%	10.85%
Nearest Neighbors	nfeats56	Precision	64.29%	13.90%
Nearest Neighbors	nfeats56	Sensitivity	81.00%	19.12%
Nearest Neighbors	nfeats56	Specificity	50.00%	21.60%
Nearest Neighbors	nfeats56	F1	69.97%	9.61%
Nearest Neighbors	nfeats112	AUC	71.27%	14.50%
Nearest Neighbors	nfeats112	Accuracy	68.55%	9.39%
Nearest Neighbors	nfeats112	Precision	66.77%	9.82%
Nearest Neighbors	nfeats112	Sensitivity	78.33%	19.95%
Nearest Neighbors	nfeats112	Specificity	58.33%	20.32%
Nearest Neighbors	nfeats112	F1	70.56%	10.80%
Nearest Neighbors	nfeats168	AUC	67.87%	14.93%
Nearest Neighbors	nfeats168	Accuracy	65.64%	14.10%
Nearest Neighbors	nfeats168	Precision	66.55%	16.93%
Nearest Neighbors	nfeats168	Sensitivity	74.67%	22.84%
Nearest Neighbors	nfeats168	Specificity	56.00%	29.51%
Nearest Neighbors	nfeats168	F1	67.98%	13.62%
Nearest Neighbors	nfeats224	AUC	64.60%	14.26%
Nearest Neighbors	nfeats224	Accuracy	65.55%	10.09%
Nearest Neighbors	nfeats224	Precision	63.94%	10.02%
Nearest Neighbors	nfeats224	Sensitivity	76.33%	18.49%
Nearest Neighbors	nfeats224	Specificity	54.33%	23.63%
Nearest Neighbors	nfeats224	F1	68.37%	10.39%
Nearest Neighbors	nfeats280	AUC	70.40%	17.33%
Nearest Neighbors	nfeats280	Accuracy	65.82%	15.04%
Nearest Neighbors	nfeats280	Precision	64.61%	12.68%
Nearest Neighbors	nfeats280	Sensitivity	75.00%	25.50%
Nearest Neighbors	nfeats280	Specificity	56.33%	26.69%
Nearest Neighbors	nfeats280	F1	67.56%	15.60%
Nearest Neighbors	nfeats336	AUC	65.27%	16.47%
Nearest Neighbors	nfeats336	Accuracy	62.64%	12.50%
Nearest Neighbors	nfeats336	Precision	62.13%	12.79%
Nearest Neighbors	nfeats336	Sensitivity	71.00%	20.25%
Nearest Neighbors	nfeats336	Specificity	54.33%	21.66%
Nearest Neighbors	nfeats336	F1	64.93%	12.45%
Nearest Neighbors	nfeats392	AUC	64.33%	17.56%
Nearest Neighbors	nfeats392	Accuracy	61.82%	14.68%
Nearest Neighbors	nfeats392	Precision	60.71%	15.23%
Nearest Neighbors	nfeats392	Sensitivity	63.33%	21.60%
Nearest Neighbors	nfeats392	Specificity	60.33%	13.92%
Nearest Neighbors	nfeats392	F1	61.37%	17.59%
Nearest Neighbors	nfeats448	AUC	65.20%	17.46%
Nearest Neighbors	nfeats448	Accuracy	65.82%	19.14%
Nearest Neighbors	nfeats448	Precision	67.36%	20.41%
Nearest Neighbors	nfeats448	Sensitivity	71.33%	20.62%
Nearest Neighbors	nfeats448	Specificity	60.00%	29.81%
Nearest Neighbors	nfeats448	F1	67.82%	17.09%
Nearest Neighbors	nfeats504	AUC	68.67%	16.94%
Nearest Neighbors	nfeats504	Accuracy	63.91%	15.16%
Nearest Neighbors	nfeats504	Precision	65.17%	16.67%
Nearest Neighbors	nfeats504	Sensitivity	65.33%	15.01%
Nearest Neighbors	nfeats504	Specificity	62.33%	22.34%
Nearest Neighbors	nfeats504	F1	64.62%	14.10%
Nearest Neighbors	nfeats561	AUC	66.07%	16.61%
Nearest Neighbors	nfeats561	Accuracy	64.73%	14.79%
Nearest Neighbors	nfeats561	Precision	66.83%	16.26%
Nearest Neighbors	nfeats561	Sensitivity	67.00%	14.94%
Nearest Neighbors	nfeats561	Specificity	62.33%	27.67%
Nearest Neighbors	nfeats561	F1	65.77%	12.81%
Linear SVM	nfeats56	AUC	61.67%	15.09%
Linear SVM	nfeats56	Accuracy	61.73%	15.48%
Linear SVM	nfeats56	Precision	61.23%	19.76%
Linear SVM	nfeats56	Sensitivity	59.33%	28.88%
Linear SVM	nfeats56	Specificity	64.00%	15.78%
Linear SVM	nfeats56	F1	58.47%	21.31%
Linear SVM	nfeats112	AUC	67.50%	15.14%
Linear SVM	nfeats112	Accuracy	67.64%	15.36%
Linear SVM	nfeats112	Precision	68.81%	17.46%
Linear SVM	nfeats112	Sensitivity	63.00%	26.69%
Linear SVM	nfeats112	Specificity	72.00%	13.98%
Linear SVM	nfeats112	F1	64.15%	19.91%
Linear SVM	nfeats168	AUC	70.67%	12.25%
Linear SVM	nfeats168	Accuracy	70.64%	12.22%
Linear SVM	nfeats168	Precision	71.38%	15.12%
Linear SVM	nfeats168	Sensitivity	70.67%	13.77%
Linear SVM	nfeats168	Specificity	70.67%	16.69%
Linear SVM	nfeats168	F1	70.55%	13.05%
Linear SVM	nfeats224	AUC	69.67%	9.36%
Linear SVM	nfeats224	Accuracy	69.73%	9.31%
Linear SVM	nfeats224	Precision	71.67%	13.81%
Linear SVM	nfeats224	Sensitivity	68.67%	16.64%
Linear SVM	nfeats224	Specificity	70.67%	13.77%
Linear SVM	nfeats224	F1	68.64%	11.71%
Linear SVM	nfeats280	AUC	73.67%	13.56%
Linear SVM	nfeats280	Accuracy	73.73%	13.51%
Linear SVM	nfeats280	Precision	71.50%	11.40%
Linear SVM	nfeats280	Sensitivity	76.67%	20.18%
Linear SVM	nfeats280	Specificity	70.67%	10.04%
Linear SVM	nfeats280	F1	73.60%	15.17%
Linear SVM	nfeats336	AUC	73.67%	15.11%
Linear SVM	nfeats336	Accuracy	73.73%	15.06%
Linear SVM	nfeats336	Precision	74.00%	16.39%
Linear SVM	nfeats336	Sensitivity	74.67%	18.54%
Linear SVM	nfeats336	Specificity	72.67%	16.47%
Linear SVM	nfeats336	F1	73.62%	15.23%
Linear SVM	nfeats392	AUC	75.83%	16.43%
Linear SVM	nfeats392	Accuracy	75.73%	16.51%
Linear SVM	nfeats392	Precision	75.17%	16.34%
Linear SVM	nfeats392	Sensitivity	77.00%	21.11%
Linear SVM	nfeats392	Specificity	74.67%	15.96%
Linear SVM	nfeats392	F1	75.43%	17.26%
Linear SVM	nfeats448	AUC	73.83%	17.39%
Linear SVM	nfeats448	Accuracy	73.82%	17.43%
Linear SVM	nfeats448	Precision	73.83%	16.52%
Linear SVM	nfeats448	Sensitivity	73.00%	20.03%
Linear SVM	nfeats448	Specificity	74.67%	15.96%
Linear SVM	nfeats448	F1	73.21%	17.90%
Linear SVM	nfeats504	AUC	71.67%	15.50%
Linear SVM	nfeats504	Accuracy	71.73%	15.46%
Linear SVM	nfeats504	Precision	71.48%	15.46%
Linear SVM	nfeats504	Sensitivity	72.67%	18.97%
Linear SVM	nfeats504	Specificity	70.67%	16.69%
Linear SVM	nfeats504	F1	71.61%	15.96%
Linear SVM	nfeats561	AUC	72.83%	17.29%
Linear SVM	nfeats561	Accuracy	72.82%	17.32%
Linear SVM	nfeats561	Precision	72.17%	17.25%
Linear SVM	nfeats561	Sensitivity	74.67%	18.54%
Linear SVM	nfeats561	Specificity	71.00%	17.92%
Linear SVM	nfeats561	F1	73.15%	17.34%
RBF SVM	nfeats56	AUC	62.50%	13.59%
RBF SVM	nfeats56	Accuracy	62.00%	14.15%
RBF SVM	nfeats56	Precision	60.19%	11.24%
RBF SVM	nfeats56	Sensitivity	75.00%	25.50%
RBF SVM	nfeats56	Specificity	50.00%	23.57%
RBF SVM	nfeats56	F1	65.08%	14.86%
RBF SVM	nfeats112	AUC	65.50%	18.02%
RBF SVM	nfeats112	Accuracy	65.64%	18.22%
RBF SVM	nfeats112	Precision	64.91%	20.63%
RBF SVM	nfeats112	Sensitivity	71.00%	27.67%
RBF SVM	nfeats112	Specificity	60.00%	23.09%
RBF SVM	nfeats112	F1	66.13%	20.51%
RBF SVM	nfeats168	AUC	67.50%	12.40%
RBF SVM	nfeats168	Accuracy	67.64%	12.44%
RBF SVM	nfeats168	Precision	66.75%	11.04%
RBF SVM	nfeats168	Sensitivity	74.67%	22.84%
RBF SVM	nfeats168	Specificity	60.33%	25.26%
RBF SVM	nfeats168	F1	68.77%	13.63%
RBF SVM	nfeats224	AUC	71.50%	13.71%
RBF SVM	nfeats224	Accuracy	71.55%	13.71%
RBF SVM	nfeats224	Precision	70.70%	16.82%
RBF SVM	nfeats224	Sensitivity	72.67%	26.75%
RBF SVM	nfeats224	Specificity	70.33%	17.25%
RBF SVM	nfeats224	F1	69.96%	19.18%
RBF SVM	nfeats280	AUC	70.33%	15.43%
RBF SVM	nfeats280	Accuracy	70.55%	15.55%
RBF SVM	nfeats280	Precision	69.96%	18.12%
RBF SVM	nfeats280	Sensitivity	72.67%	26.75%
RBF SVM	nfeats280	Specificity	68.00%	19.32%
RBF SVM	nfeats280	F1	69.48%	19.72%
RBF SVM	nfeats336	AUC	67.33%	14.81%
RBF SVM	nfeats336	Accuracy	66.91%	15.45%
RBF SVM	nfeats336	Precision	60.87%	27.41%
RBF SVM	nfeats336	Sensitivity	66.00%	36.58%
RBF SVM	nfeats336	Specificity	68.67%	19.13%
RBF SVM	nfeats336	F1	60.94%	28.51%
RBF SVM	nfeats392	AUC	70.67%	15.72%
RBF SVM	nfeats392	Accuracy	70.73%	15.78%
RBF SVM	nfeats392	Precision	67.79%	14.19%
RBF SVM	nfeats392	Sensitivity	73.00%	29.08%
RBF SVM	nfeats392	Specificity	68.33%	10.80%
RBF SVM	nfeats392	F1	69.02%	20.84%
RBF SVM	nfeats448	AUC	68.67%	15.67%
RBF SVM	nfeats448	Accuracy	68.73%	15.74%
RBF SVM	nfeats448	Precision	67.06%	15.20%
RBF SVM	nfeats448	Sensitivity	71.00%	27.67%
RBF SVM	nfeats448	Specificity	66.33%	19.27%
RBF SVM	nfeats448	F1	67.49%	20.01%
RBF SVM	nfeats504	AUC	66.67%	13.81%
RBF SVM	nfeats504	Accuracy	66.73%	13.90%
RBF SVM	nfeats504	Precision	64.97%	14.11%
RBF SVM	nfeats504	Sensitivity	71.00%	27.67%
RBF SVM	nfeats504	Specificity	62.33%	20.25%
RBF SVM	nfeats504	F1	66.09%	18.63%
RBF SVM	nfeats561	AUC	68.67%	14.18%
RBF SVM	nfeats561	Accuracy	68.73%	14.26%
RBF SVM	nfeats561	Precision	67.42%	14.41%
RBF SVM	nfeats561	Sensitivity	69.00%	26.01%
RBF SVM	nfeats561	Specificity	68.33%	14.34%
RBF SVM	nfeats561	F1	66.95%	19.10%
Gaussian Process	nfeats56	AUC	66.00%	15.27%
Gaussian Process	nfeats56	Accuracy	69.73%	14.30%
Gaussian Process	nfeats56	Precision	72.52%	17.84%
Gaussian Process	nfeats56	Sensitivity	71.33%	18.34%
Gaussian Process	nfeats56	Specificity	68.33%	25.50%
Gaussian Process	nfeats56	F1	70.15%	13.63%
Gaussian Process	nfeats112	AUC	50.00%	0.00%
Gaussian Process	nfeats112	Accuracy	64.55%	13.67%
Gaussian Process	nfeats112	Precision	62.71%	12.53%
Gaussian Process	nfeats112	Sensitivity	68.33%	19.58%
Gaussian Process	nfeats112	Specificity	60.67%	13.50%
Gaussian Process	nfeats112	F1	64.98%	15.40%
Gaussian Process	nfeats168	AUC	50.00%	0.00%
Gaussian Process	nfeats168	Accuracy	67.45%	12.83%
Gaussian Process	nfeats168	Precision	68.58%	16.53%
Gaussian Process	nfeats168	Sensitivity	72.67%	16.47%
Gaussian Process	nfeats168	Specificity	62.00%	23.94%
Gaussian Process	nfeats168	F1	69.06%	11.79%
Gaussian Process	nfeats224	AUC	50.00%	0.00%
Gaussian Process	nfeats224	Accuracy	57.73%	12.80%
Gaussian Process	nfeats224	Precision	57.60%	13.45%
Gaussian Process	nfeats224	Sensitivity	58.67%	17.72%
Gaussian Process	nfeats224	Specificity	56.67%	16.10%
Gaussian Process	nfeats224	F1	57.56%	14.15%
Gaussian Process	nfeats280	AUC	50.00%	0.00%
Gaussian Process	nfeats280	Accuracy	61.73%	14.52%
Gaussian Process	nfeats280	Precision	61.51%	13.42%
Gaussian Process	nfeats280	Sensitivity	64.67%	22.67%
Gaussian Process	nfeats280	Specificity	58.33%	20.32%
Gaussian Process	nfeats280	F1	61.80%	15.38%
Gaussian Process	nfeats336	AUC	50.00%	0.00%
Gaussian Process	nfeats336	Accuracy	59.64%	17.33%
Gaussian Process	nfeats336	Precision	61.76%	19.99%
Gaussian Process	nfeats336	Sensitivity	61.00%	17.92%
Gaussian Process	nfeats336	Specificity	58.00%	23.94%
Gaussian Process	nfeats336	F1	60.37%	16.13%
Gaussian Process	nfeats392	AUC	50.00%	0.00%
Gaussian Process	nfeats392	Accuracy	61.45%	14.21%
Gaussian Process	nfeats392	Precision	63.71%	19.93%
Gaussian Process	nfeats392	Sensitivity	60.67%	18.97%
Gaussian Process	nfeats392	Specificity	62.00%	23.94%
Gaussian Process	nfeats392	F1	60.70%	16.00%
Gaussian Process	nfeats448	AUC	50.00%	0.00%
Gaussian Process	nfeats448	Accuracy	63.45%	10.10%
Gaussian Process	nfeats448	Precision	66.52%	14.94%
Gaussian Process	nfeats448	Sensitivity	64.33%	13.15%
Gaussian Process	nfeats448	Specificity	62.00%	23.94%
Gaussian Process	nfeats448	F1	63.80%	8.38%
Gaussian Process	nfeats504	AUC	50.00%	0.00%
Gaussian Process	nfeats504	Accuracy	57.45%	13.22%
Gaussian Process	nfeats504	Precision	60.50%	18.33%
Gaussian Process	nfeats504	Sensitivity	56.67%	13.05%
Gaussian Process	nfeats504	Specificity	58.00%	23.94%
Gaussian Process	nfeats504	F1	57.35%	11.98%
Gaussian Process	nfeats561	AUC	50.00%	0.00%
Gaussian Process	nfeats561	Accuracy	57.64%	8.94%
Gaussian Process	nfeats561	Precision	61.43%	16.82%
Gaussian Process	nfeats561	Sensitivity	55.00%	20.68%
Gaussian Process	nfeats561	Specificity	60.00%	24.94%
Gaussian Process	nfeats561	F1	55.07%	12.48%
Decision Tree	nfeats56	AUC	66.63%	11.88%
Decision Tree	nfeats56	Accuracy	63.82%	12.01%
Decision Tree	nfeats56	Precision	70.60%	18.71%
Decision Tree	nfeats56	Sensitivity	56.67%	26.53%
Decision Tree	nfeats56	Specificity	70.00%	23.57%
Decision Tree	nfeats56	F1	58.21%	18.30%
Decision Tree	nfeats112	AUC	70.90%	13.39%
Decision Tree	nfeats112	Accuracy	65.82%	13.73%
Decision Tree	nfeats112	Precision	68.99%	15.48%
Decision Tree	nfeats112	Sensitivity	66.67%	13.33%
Decision Tree	nfeats112	Specificity	64.00%	27.97%
Decision Tree	nfeats112	F1	66.44%	10.57%
Decision Tree	nfeats168	AUC	54.63%	23.36%
Decision Tree	nfeats168	Accuracy	51.73%	20.83%
Decision Tree	nfeats168	Precision	53.33%	26.40%
Decision Tree	nfeats168	Sensitivity	43.00%	22.14%
Decision Tree	nfeats168	Specificity	60.00%	24.94%
Decision Tree	nfeats168	F1	46.84%	22.72%
Decision Tree	nfeats224	AUC	62.33%	18.34%
Decision Tree	nfeats224	Accuracy	61.73%	17.31%
Decision Tree	nfeats224	Precision	62.83%	20.43%
Decision Tree	nfeats224	Sensitivity	59.00%	21.32%
Decision Tree	nfeats224	Specificity	65.00%	21.73%
Decision Tree	nfeats224	F1	59.94%	19.69%
Decision Tree	nfeats280	AUC	62.23%	24.15%
Decision Tree	nfeats280	Accuracy	61.55%	20.99%
Decision Tree	nfeats280	Precision	64.46%	25.04%
Decision Tree	nfeats280	Sensitivity	63.00%	26.69%
Decision Tree	nfeats280	Specificity	60.00%	31.27%
Decision Tree	nfeats280	F1	61.27%	22.38%
Decision Tree	nfeats336	AUC	59.00%	16.64%
Decision Tree	nfeats336	Accuracy	61.91%	16.63%
Decision Tree	nfeats336	Precision	60.93%	16.59%
Decision Tree	nfeats336	Sensitivity	63.00%	24.97%
Decision Tree	nfeats336	Specificity	60.33%	19.27%
Decision Tree	nfeats336	F1	60.86%	19.63%
Decision Tree	nfeats392	AUC	62.23%	15.08%
Decision Tree	nfeats392	Accuracy	62.82%	14.36%
Decision Tree	nfeats392	Precision	66.59%	19.19%
Decision Tree	nfeats392	Sensitivity	61.00%	26.01%
Decision Tree	nfeats392	Specificity	64.33%	28.20%
Decision Tree	nfeats392	F1	60.66%	16.57%
Decision Tree	nfeats448	AUC	51.47%	18.31%
Decision Tree	nfeats448	Accuracy	53.82%	16.51%
Decision Tree	nfeats448	Precision	52.58%	17.06%
Decision Tree	nfeats448	Sensitivity	59.00%	25.14%
Decision Tree	nfeats448	Specificity	48.33%	19.95%
Decision Tree	nfeats448	F1	54.73%	19.52%
Decision Tree	nfeats504	AUC	59.83%	22.97%
Decision Tree	nfeats504	Accuracy	59.82%	17.77%
Decision Tree	nfeats504	Precision	61.55%	19.99%
Decision Tree	nfeats504	Sensitivity	61.00%	20.25%
Decision Tree	nfeats504	Specificity	58.67%	25.88%
Decision Tree	nfeats504	F1	60.10%	17.69%
Decision Tree	nfeats561	AUC	62.27%	14.07%
Decision Tree	nfeats561	Accuracy	61.73%	7.16%
Decision Tree	nfeats561	Precision	72.98%	19.87%
Decision Tree	nfeats561	Sensitivity	55.67%	25.14%
Decision Tree	nfeats561	Specificity	68.67%	26.86%
Decision Tree	nfeats561	F1	56.30%	15.05%
Neural Network	nfeats56	AUC	59.60%	15.17%
Neural Network	nfeats56	Accuracy	59.73%	12.87%
Neural Network	nfeats56	Precision	58.26%	13.49%
Neural Network	nfeats56	Sensitivity	68.67%	25.15%
Neural Network	nfeats56	Specificity	50.33%	20.03%
Neural Network	nfeats56	F1	61.52%	16.10%
Neural Network	nfeats112	AUC	73.87%	15.19%
Neural Network	nfeats112	Accuracy	66.82%	14.45%
Neural Network	nfeats112	Precision	64.24%	10.59%
Neural Network	nfeats112	Sensitivity	75.00%	19.58%
Neural Network	nfeats112	Specificity	58.67%	15.01%
Neural Network	nfeats112	F1	68.76%	13.87%
Neural Network	nfeats168	AUC	75.87%	19.93%
Neural Network	nfeats168	Accuracy	69.82%	12.82%
Neural Network	nfeats168	Precision	68.19%	9.03%
Neural Network	nfeats168	Sensitivity	72.67%	23.19%
Neural Network	nfeats168	Specificity	66.67%	13.33%
Neural Network	nfeats168	F1	69.21%	15.39%
Neural Network	nfeats224	AUC	74.80%	11.39%
Neural Network	nfeats224	Accuracy	69.36%	16.92%
Neural Network	nfeats224	Precision	69.33%	18.11%
Neural Network	nfeats224	Sensitivity	68.33%	25.50%
Neural Network	nfeats224	Specificity	70.00%	17.00%
Neural Network	nfeats224	F1	67.42%	20.66%
Neural Network	nfeats280	AUC	67.33%	16.99%
Neural Network	nfeats280	Accuracy	65.64%	19.02%
Neural Network	nfeats280	Precision	65.64%	18.80%
Neural Network	nfeats280	Sensitivity	68.67%	21.33%
Neural Network	nfeats280	Specificity	62.33%	22.34%
Neural Network	nfeats280	F1	66.45%	18.25%
Neural Network	nfeats336	AUC	78.73%	16.06%
Neural Network	nfeats336	Accuracy	70.73%	14.30%
Neural Network	nfeats336	Precision	72.12%	14.34%
Neural Network	nfeats336	Sensitivity	71.00%	26.01%
Neural Network	nfeats336	Specificity	70.33%	17.25%
Neural Network	nfeats336	F1	69.14%	16.25%
Neural Network	nfeats392	AUC	75.93%	21.69%
Neural Network	nfeats392	Accuracy	70.64%	16.14%
Neural Network	nfeats392	Precision	68.10%	16.79%
Neural Network	nfeats392	Sensitivity	72.33%	27.13%
Neural Network	nfeats392	Specificity	68.67%	13.72%
Neural Network	nfeats392	F1	69.13%	21.16%
Neural Network	nfeats448	AUC	76.07%	13.50%
Neural Network	nfeats448	Accuracy	66.82%	16.36%
Neural Network	nfeats448	Precision	65.88%	15.92%
Neural Network	nfeats448	Sensitivity	63.67%	28.56%
Neural Network	nfeats448	Specificity	70.33%	14.44%
Neural Network	nfeats448	F1	63.12%	22.62%
Neural Network	nfeats504	AUC	74.20%	16.68%
Neural Network	nfeats504	Accuracy	67.64%	15.61%
Neural Network	nfeats504	Precision	67.12%	16.05%
Neural Network	nfeats504	Sensitivity	67.00%	25.84%
Neural Network	nfeats504	Specificity	68.33%	14.34%
Neural Network	nfeats504	F1	65.83%	19.10%
Neural Network	nfeats561	AUC	72.00%	16.91%
Neural Network	nfeats561	Accuracy	69.64%	12.68%
Neural Network	nfeats561	Precision	70.17%	10.35%
Neural Network	nfeats561	Sensitivity	65.00%	25.50%
Neural Network	nfeats561	Specificity	74.33%	9.94%
Neural Network	nfeats561	F1	65.92%	18.44%
AdaBoost	nfeats56	AUC	68.27%	16.13%
AdaBoost	nfeats56	Accuracy	65.91%	14.05%
AdaBoost	nfeats56	Precision	67.14%	14.73%
AdaBoost	nfeats56	Sensitivity	59.67%	25.55%
AdaBoost	nfeats56	Specificity	72.67%	13.50%
AdaBoost	nfeats56	F1	61.44%	19.96%
AdaBoost	nfeats112	AUC	68.07%	14.78%
AdaBoost	nfeats112	Accuracy	60.91%	11.79%
AdaBoost	nfeats112	Precision	60.00%	10.73%
AdaBoost	nfeats112	Sensitivity	67.00%	14.94%
AdaBoost	nfeats112	Specificity	55.00%	15.81%
AdaBoost	nfeats112	F1	62.84%	11.79%
AdaBoost	nfeats168	AUC	62.33%	14.23%
AdaBoost	nfeats168	Accuracy	61.00%	16.09%
AdaBoost	nfeats168	Precision	59.81%	14.81%
AdaBoost	nfeats168	Sensitivity	63.33%	21.60%
AdaBoost	nfeats168	Specificity	59.00%	13.70%
AdaBoost	nfeats168	F1	61.06%	17.40%
AdaBoost	nfeats224	AUC	67.07%	17.27%
AdaBoost	nfeats224	Accuracy	65.09%	16.76%
AdaBoost	nfeats224	Precision	64.86%	17.96%
AdaBoost	nfeats224	Sensitivity	69.33%	18.38%
AdaBoost	nfeats224	Specificity	61.00%	20.25%
AdaBoost	nfeats224	F1	66.43%	16.42%
AdaBoost	nfeats280	AUC	66.33%	12.54%
AdaBoost	nfeats280	Accuracy	64.73%	12.33%
AdaBoost	nfeats280	Precision	63.95%	11.99%
AdaBoost	nfeats280	Sensitivity	71.00%	17.92%
AdaBoost	nfeats280	Specificity	58.33%	18.00%
AdaBoost	nfeats280	F1	66.39%	12.25%
AdaBoost	nfeats336	AUC	65.13%	19.53%
AdaBoost	nfeats336	Accuracy	62.00%	17.59%
AdaBoost	nfeats336	Precision	61.71%	17.20%
AdaBoost	nfeats336	Sensitivity	65.67%	19.88%
AdaBoost	nfeats336	Specificity	58.33%	20.32%
AdaBoost	nfeats336	F1	63.09%	17.33%
AdaBoost	nfeats392	AUC	67.07%	16.83%
AdaBoost	nfeats392	Accuracy	63.91%	15.87%
AdaBoost	nfeats392	Precision	65.48%	16.90%
AdaBoost	nfeats392	Sensitivity	63.33%	19.44%
AdaBoost	nfeats392	Specificity	64.33%	20.97%
AdaBoost	nfeats392	F1	63.37%	15.76%
AdaBoost	nfeats448	AUC	69.93%	16.58%
AdaBoost	nfeats448	Accuracy	60.09%	9.94%
AdaBoost	nfeats448	Precision	60.21%	9.24%
AdaBoost	nfeats448	Sensitivity	63.00%	16.36%
AdaBoost	nfeats448	Specificity	56.67%	18.66%
AdaBoost	nfeats448	F1	60.61%	10.47%
AdaBoost	nfeats504	AUC	75.87%	11.50%
AdaBoost	nfeats504	Accuracy	69.55%	12.82%
AdaBoost	nfeats504	Precision	71.21%	13.96%
AdaBoost	nfeats504	Sensitivity	69.00%	20.25%
AdaBoost	nfeats504	Specificity	70.00%	17.00%
AdaBoost	nfeats504	F1	68.62%	13.74%
AdaBoost	nfeats561	AUC	71.40%	13.98%
AdaBoost	nfeats561	Accuracy	67.73%	11.50%
AdaBoost	nfeats561	Precision	71.31%	13.63%
AdaBoost	nfeats561	Sensitivity	61.33%	18.54%
AdaBoost	nfeats561	Specificity	74.00%	13.50%
AdaBoost	nfeats561	F1	64.83%	13.20%
Naive Bayes	nfeats56	AUC	71.93%	12.82%
Naive Bayes	nfeats56	Accuracy	69.64%	13.24%
Naive Bayes	nfeats56	Precision	66.98%	14.96%
Naive Bayes	nfeats56	Sensitivity	82.67%	21.36%
Naive Bayes	nfeats56	Specificity	56.00%	18.38%
Naive Bayes	nfeats56	F1	72.58%	13.22%
Naive Bayes	nfeats112	AUC	70.93%	16.06%
Naive Bayes	nfeats112	Accuracy	65.64%	14.10%
Naive Bayes	nfeats112	Precision	63.46%	15.90%
Naive Bayes	nfeats112	Sensitivity	80.67%	22.54%
Naive Bayes	nfeats112	Specificity	50.00%	19.44%
Naive Bayes	nfeats112	F1	69.52%	13.92%
Naive Bayes	nfeats168	AUC	73.20%	18.48%
Naive Bayes	nfeats168	Accuracy	64.73%	11.39%
Naive Bayes	nfeats168	Precision	61.27%	8.94%
Naive Bayes	nfeats168	Sensitivity	80.67%	22.54%
Naive Bayes	nfeats168	Specificity	48.33%	17.59%
Naive Bayes	nfeats168	F1	68.58%	12.56%
Naive Bayes	nfeats224	AUC	70.40%	17.30%
Naive Bayes	nfeats224	Accuracy	66.64%	9.63%
Naive Bayes	nfeats224	Precision	62.94%	8.12%
Naive Bayes	nfeats224	Sensitivity	82.67%	21.36%
Naive Bayes	nfeats224	Specificity	50.33%	17.67%
Naive Bayes	nfeats224	F1	70.31%	11.30%
Naive Bayes	nfeats280	AUC	71.40%	18.19%
Naive Bayes	nfeats280	Accuracy	67.64%	12.44%
Naive Bayes	nfeats280	Precision	63.52%	10.36%
Naive Bayes	nfeats280	Sensitivity	82.67%	21.36%
Naive Bayes	nfeats280	Specificity	52.33%	14.74%
Naive Bayes	nfeats280	F1	71.05%	13.18%
Naive Bayes	nfeats336	AUC	70.07%	16.80%
Naive Bayes	nfeats336	Accuracy	66.64%	13.48%
Naive Bayes	nfeats336	Precision	62.81%	11.07%
Naive Bayes	nfeats336	Sensitivity	80.67%	22.54%
Naive Bayes	nfeats336	Specificity	52.33%	14.74%
Naive Bayes	nfeats336	F1	69.84%	14.15%
Naive Bayes	nfeats392	AUC	70.33%	15.60%
Naive Bayes	nfeats392	Accuracy	65.64%	13.57%
Naive Bayes	nfeats392	Precision	62.27%	11.22%
Naive Bayes	nfeats392	Sensitivity	78.67%	21.50%
Naive Bayes	nfeats392	Specificity	52.33%	14.74%
Naive Bayes	nfeats392	F1	68.81%	13.95%
Naive Bayes	nfeats448	AUC	72.73%	15.34%
Naive Bayes	nfeats448	Accuracy	67.73%	11.03%
Naive Bayes	nfeats448	Precision	67.45%	14.13%
Naive Bayes	nfeats448	Sensitivity	79.00%	24.24%
Naive Bayes	nfeats448	Specificity	56.33%	23.12%
Naive Bayes	nfeats448	F1	69.79%	11.78%
Naive Bayes	nfeats504	AUC	71.93%	13.51%
Naive Bayes	nfeats504	Accuracy	67.73%	11.03%
Naive Bayes	nfeats504	Precision	67.45%	14.13%
Naive Bayes	nfeats504	Sensitivity	79.00%	24.24%
Naive Bayes	nfeats504	Specificity	56.33%	23.12%
Naive Bayes	nfeats504	F1	69.79%	11.78%
Naive Bayes	nfeats561	AUC	69.80%	14.00%
Naive Bayes	nfeats561	Accuracy	67.73%	11.03%
Naive Bayes	nfeats561	Precision	67.45%	14.13%
Naive Bayes	nfeats561	Sensitivity	79.00%	24.24%
Naive Bayes	nfeats561	Specificity	56.33%	23.12%
Naive Bayes	nfeats561	F1	69.79%	11.78%
QDA	nfeats56	AUC	48.67%	8.64%
QDA	nfeats56	Accuracy	48.82%	8.77%
QDA	nfeats56	Precision	44.00%	17.82%
QDA	nfeats56	Sensitivity	54.67%	35.53%
QDA	nfeats56	Specificity	42.67%	30.98%
QDA	nfeats56	F1	46.15%	23.01%
QDA	nfeats112	AUC	45.17%	14.28%
QDA	nfeats112	Accuracy	45.18%	14.16%
QDA	nfeats112	Precision	46.04%	15.50%
QDA	nfeats112	Sensitivity	47.00%	18.89%
QDA	nfeats112	Specificity	43.33%	24.80%
QDA	nfeats112	F1	45.38%	15.28%
QDA	nfeats168	AUC	48.83%	8.61%
QDA	nfeats168	Accuracy	49.09%	8.39%
QDA	nfeats168	Precision	44.71%	18.64%
QDA	nfeats168	Sensitivity	37.33%	22.04%
QDA	nfeats168	Specificity	60.33%	16.81%
QDA	nfeats168	F1	39.47%	18.81%
QDA	nfeats224	AUC	48.00%	17.16%
QDA	nfeats224	Accuracy	48.09%	17.22%
QDA	nfeats224	Precision	48.83%	18.57%
QDA	nfeats224	Sensitivity	48.67%	19.89%
QDA	nfeats224	Specificity	47.33%	23.82%
QDA	nfeats224	F1	47.87%	17.88%
QDA	nfeats280	AUC	48.33%	12.62%
QDA	nfeats280	Accuracy	47.91%	12.29%
QDA	nfeats280	Precision	44.25%	18.50%
QDA	nfeats280	Sensitivity	37.67%	27.67%
QDA	nfeats280	Specificity	59.00%	16.63%
QDA	nfeats280	F1	38.53%	20.68%
QDA	nfeats336	AUC	44.00%	17.20%
QDA	nfeats336	Accuracy	43.82%	17.08%
QDA	nfeats336	Precision	44.50%	27.71%
QDA	nfeats336	Sensitivity	33.33%	18.86%
QDA	nfeats336	Specificity	54.67%	25.30%
QDA	nfeats336	F1	36.65%	19.42%
QDA	nfeats392	AUC	58.50%	20.82%
QDA	nfeats392	Accuracy	58.82%	20.89%
QDA	nfeats392	Precision	64.83%	28.68%
QDA	nfeats392	Sensitivity	47.00%	26.69%
QDA	nfeats392	Specificity	70.00%	23.57%
QDA	nfeats392	F1	51.67%	24.38%
QDA	nfeats448	AUC	54.83%	15.99%
QDA	nfeats448	Accuracy	54.82%	16.55%
QDA	nfeats448	Precision	56.62%	21.46%
QDA	nfeats448	Sensitivity	49.67%	20.03%
QDA	nfeats448	Specificity	60.00%	23.09%
QDA	nfeats448	F1	51.68%	18.90%
QDA	nfeats504	AUC	57.17%	15.36%
QDA	nfeats504	Accuracy	56.91%	15.38%
QDA	nfeats504	Precision	58.38%	14.84%
QDA	nfeats504	Sensitivity	49.33%	22.04%
QDA	nfeats504	Specificity	65.00%	19.58%
QDA	nfeats504	F1	52.05%	17.77%
QDA	nfeats561	AUC	54.50%	12.12%
QDA	nfeats561	Accuracy	54.73%	12.24%
QDA	nfeats561	Precision	59.17%	20.58%
QDA	nfeats561	Sensitivity	47.00%	18.89%
QDA	nfeats561	Specificity	62.00%	19.89%
QDA	nfeats561	F1	49.74%	15.19%
